# Supplementary material for: Distinctive variation in the U3R region of the 5' Long Terminal Repeat from diverse HIV-1 strains
Source: PLoS One. 2018 Apr 17;13(4):e0195661. doi: 10.1371/journal.pone.0195661 (PMC5903597; doi:10.1371/journal.pone.0195661)
Supplement: S1 Table — (XLSX) [file pone.0195661.s001.xlsx]

## Sheet: Sheet1
Nb	LTR ID	Genbank Accession Number
1	DEMB10US007	MH045863
2	DEMB10US011	MH045864
3	DEMB10US003	MH045865
4	DEMB10US004	MH045866
5	DEMB11US004	MH045867
6	DEMB10US009_1	MH045868
7	DEMB10US009_2	MH045869
8	DEMB05FR001	MH045870
9	DEMB08FR002_1	MH045871
10	DEMB08FR002_2	MH045872
11	DEMB10CN002_1	MH045873
12	DEMB10CN002_2	MH045874
13	DEMB10VE001	MH045875
14	DEMB03JP004_1	MH045876
15	DEMB03JP004_2	MH045877
16	DEMB03JP004_3	MH045878
17	DEMB10ES003_1	MH045879
18	DEMB10ES003_2	MH045880
19	DEMB10ES002	MH045881
20	DEMB09ES007	MH045882
21	DEMB12JP001	MH045883
22	DEMB09FR001_1	MH045884
23	DEMB09FR001_2	MH045885
24	DEMB09BO001_1	MH045886
25	DEMB09BO001_2	MH045887
26	DEMC08ZA011	MH045888
27	DEMC09MW007	MH045889
28	DEMC09MW009	MH045890
29	DEMC00IN009	MH045891
30	DEMC12ZA087	MH045892
31	DEMC00IN006_1	MH045893
32	DEMC00IN006_2	MH045894
33	DEMC00IN007	MH045895
34	DEMD07UG007	MH045896
35	DEMD07UG002_1	MH045897
36	DEMD07UG002_2	MH045898
37	DEMD08UG001	MH045899
38	DEMD10UG004_1	MH045900
39	DEMD10UG004_2	MH045901
40	DEMD11UG003_1	MH045902
41	DEMD11UG003_2	MH045903
42	DEMD11UG003_3	MH045904
43	DEMD10CM009	MH045905
44	DEMF110ES001	MH045906
45	DEMF210CM001_1	MH045907
46	DEMF210CM001_2	MH045908
47	DEMF210CM007	MH045909
48	NYU6542_1	MH045910
49	NYU6542_2	MH045911
50	DE00208CM004	MH045912
51	DE00208CM001	MH045913
52	MDC-021	MH045914
53	MDC-024	MH045915
54	MDC-046	MH045916
55	MDC-055_1	MH045917
56	MDC-055_2	MH045918
57	MDC-067	MH045919
58	DEMG09KE001	MH045920
59	DEMG09ES002	MH045921
60	DEMG10CM008	MH045922
61	DE00109CN003	MH045923
62	DE00109CN004	MH045924
63	DE00110CN001	MH045925
64	DE00111CN003	MH045926
65	DE00111CN002	MH045927
66	DE02210CM010	MH045928
67	DE02210CM011	MH045929
68	DE02210CM014	MH045930
69	DE02210CM012_1	MH045931
70	DE02210CM012_2	MH045932
71	DEMA03RW001	MH045933
72	DEMA11KE001	MH045934
73	DEMA110UG001	MH045935
74	DEMA108RU003	MH045936
75	DEMA108RU004	MH045937
76	DEMA106ES002	MH045938
77	DEMA110UG009	MH045939
78	DEMA105TZ001	MH045940
79	DEMA07RW002_1	MH045941
80	DEMA07RW002_2	MH045942
